# Supplementary material for: Identification of Molecular Fragments in Equilibrium with Polysiloxane Ultrasmall Nanoparticles
Source: Nanomaterials (Basel). 2022 Feb 22;12(5):738. doi: 10.3390/nano12050738 (PMC8912117; doi:10.3390/nano12050738)
Supplement: Supplementary file 1 [file nanomaterials-12-00738-s001.zip]

Archive with 1 entries (1 files):
- nanomaterials-1603265-supplementary.pdf
